# Supplementary material for: Differential Effects of Three Nutritional Supplements on the Nutrient Intake of Pregnant Women Enrolled in a Conditional Cash Transfer Program in Mexico: A Cluster Randomized Trial
Source: Nutrients. 2022 Jul 22;14(15):3003. doi: 10.3390/nu14153003 (PMC9332738; doi:10.3390/nu14153003)
Supplement: Supplementary file 1 [file nutrients-14-03003-s001.zip]

Archive with 1 entries (1 files):
- nutrients-1778456-supplementary.pdf
